# Supplementary material for: Pedogenesis of typical zonal soil drives belowground bacterial communities of arable land in the Northeast China Plain
Source: Sci Rep. 2023 Sep 4;13:14555. doi: 10.1038/s41598-023-41401-0 (PMC10477331; doi:10.1038/s41598-023-41401-0)
Supplement: Supplementary file 2 — Supplementary Table S1. [file 41598_2023_41401_MOESM2_ESM.xlsx]

## Sheet: Sheet1
Table S1 Alpha diversity indices of bacterial communities of three types of soil. (Mean value ± Standard error).
Sample name	Soil type	Statistics	Simpson index	Richness index	Chao 1
QS	Black calcium soil	Mean±S.D	0.986±0.161a	1494.077±274.163a	1589.949±275.829a
		Range	0.94-1.00	1000.00-2058.00	1125.21-2161.01
HL	Black soil	Mean±S.D	0.936±0.100b	1280.750±316.231a	1362.229±327.662a
		Range	0.70-0.99	801.00-1732.00	803.53-1818.40
BQL	Dark brown soil	Mean±S.D	0.989±0.007a	1411.083±206.532a	1500.206±228.046a
		Range	0.98-1.00	1139.00-1876.00	1162.95-2018.68
Significant pairwise differences (p＜0.05 ) are denoted with different letters.
