# Supplementary material for: Pedogenesis of typical zonal soil drives belowground bacterial communities of arable land in the Northeast China Plain
Source: Sci Rep. 2023 Sep 4;13:14555. doi: 10.1038/s41598-023-41401-0 (PMC10477331; doi:10.1038/s41598-023-41401-0)
Supplement: Supplementary file 3 — Supplementary Table S2. [file 41598_2023_41401_MOESM3_ESM.xlsx]

## Sheet: Sheet1
Table S2 The statistical test of Adonis to analyze the effects of different soil types on soil bacterial community compositions.
Method		Adonis
		Statistic R2	P-value
bacterial	QS vs HL	0.228247	0.000999001
	QS vs BQL	0.23765	0.000999001
	HL vs BQL	0.119259	0.001998
