# Supplementary material for: Pedogenesis of typical zonal soil drives belowground bacterial communities of arable land in the Northeast China Plain
Source: Sci Rep. 2023 Sep 4;13:14555. doi: 10.1038/s41598-023-41401-0 (PMC10477331; doi:10.1038/s41598-023-41401-0)
Supplement: Supplementary file 4 — Supplementary Table S3. [file 41598_2023_41401_MOESM4_ESM.xlsx]

## Sheet: Sheet1
Table S3 Major topological properties of networks of bacterial communities of the three types of soils (total).
Sample name	Soil type	Nodes	Edges	Positive edges	Negative edges	PEP/NEP	Density	Avg. path length	Clustering Coefficient
QS	Black calcium soil	370	2488	1818	670	2.713	0.038	3.202	0.33
HL	Black soil	221	1935	1697	238	7.13	0.085	3.759	0.407
BQL	Dark brown soil	318	1969	1662	307	5.414	0.043	4.047	0.34
