# Supplementary material for: Pedogenesis of typical zonal soil drives belowground bacterial communities of arable land in the Northeast China Plain
Source: Sci Rep. 2023 Sep 4;13:14555. doi: 10.1038/s41598-023-41401-0 (PMC10477331; doi:10.1038/s41598-023-41401-0)
Supplement: Supplementary file 5 — Supplementary Table S4. [file 41598_2023_41401_MOESM5_ESM.xlsx]

## Sheet: Sheet1
Table S4 Redundancy analysis (RDA) revealing the contributions of soil properties to the variations in bacterial community structures in the soils with different soil types.
Microbe	Soil properties	R2 (%) (a)	P	Significance levels(g)
Bacteria	cc(b)	0.2491	0.008	**
	pH	0.4683	0.001	***
	BD(c)	0.0472	0.447
	SOC(d)	0.0726	0.276
	TN(e)	0.0942	0.169
	TP(e)	0.1656	0.035	*
	TK(e)	0.3666	0.001	***
	Sand(f)	0.1146	0.118
	Silt(f)	0.1846	0.03	*
	Clay(f)	0.0285	0.595
a R2 statistics indicate the respective contributions calculated by taking into account all retained explanatory variables via partial redundancy analysis.
b cc indicate network clustering coefficient
c BD indicate soil bulk density
d SOC indicate soil organic carbon
e TN, TP and TK indicate soil total nitrogen, total phosphorus and total potassium, respectively.
f Sand, Silt and Clay indicate soil sand portion, silt portion and clay portion, respectively.
g The asterisks (*) in the table indicate significant correlations (permutations = 999). Significance levels are denoted with * P < 0.05, ** P < 0.01, *** P < 0.001.
