# Supplementary material for: Pedogenesis of typical zonal soil drives belowground bacterial communities of arable land in the Northeast China Plain
Source: Sci Rep. 2023 Sep 4;13:14555. doi: 10.1038/s41598-023-41401-0 (PMC10477331; doi:10.1038/s41598-023-41401-0)
Supplement: Supplementary file 6 — Supplementary Table S5. [file 41598_2023_41401_MOESM6_ESM.xlsx]

## Sheet: Table S4
Table S5 Spearman’s correlation between relative abundances of the enriched bacterial taxa from phyla to genera and soil properties in three typical types of soil.	Table S5 Spearman’s correlation between relative abundances of the enriched bacterial taxa from phyla to genera and soil properties in three typical types of soil.	Table S5 Spearman’s correlation between relative abundances of the enriched bacterial taxa from phyla to genera and soil properties in three typical types of soil.	Table S5 Spearman’s correlation between relative abundances of the enriched bacterial taxa from phyla to genera and soil properties in three typical types of soil.	Table S5 Spearman’s correlation between relative abundances of the enriched bacterial taxa from phyla to genera and soil properties in three typical types of soil.	Table S5 Spearman’s correlation between relative abundances of the enriched bacterial taxa from phyla to genera and soil properties in three typical types of soil.	Table S5 Spearman’s correlation between relative abundances of the enriched bacterial taxa from phyla to genera and soil properties in three typical types of soil.	Table S5 Spearman’s correlation between relative abundances of the enriched bacterial taxa from phyla to genera and soil properties in three typical types of soil.	Table S5 Spearman’s correlation between relative abundances of the enriched bacterial taxa from phyla to genera and soil properties in three typical types of soil.	Table S5 Spearman’s correlation between relative abundances of the enriched bacterial taxa from phyla to genera and soil properties in three typical types of soil.	Table S5 Spearman’s correlation between relative abundances of the enriched bacterial taxa from phyla to genera and soil properties in three typical types of soil.	Table S5 Spearman’s correlation between relative abundances of the enriched bacterial taxa from phyla to genera and soil properties in three typical types of soil.	Table S5 Spearman’s correlation between relative abundances of the enriched bacterial taxa from phyla to genera and soil properties in three typical types of soil.	Table S5 Spearman’s correlation between relative abundances of the enriched bacterial taxa from phyla to genera and soil properties in three typical types of soil.	Table S5 Spearman’s correlation between relative abundances of the enriched bacterial taxa from phyla to genera and soil properties in three typical types of soil.	Table S5 Spearman’s correlation between relative abundances of the enriched bacterial taxa from phyla to genera and soil properties in three typical types of soil.	Table S5 Spearman’s correlation between relative abundances of the enriched bacterial taxa from phyla to genera and soil properties in three typical types of soil.	Table S5 Spearman’s correlation between relative abundances of the enriched bacterial taxa from phyla to genera and soil properties in three typical types of soil.	Table S5 Spearman’s correlation between relative abundances of the enriched bacterial taxa from phyla to genera and soil properties in three typical types of soil.	Table S5 Spearman’s correlation between relative abundances of the enriched bacterial taxa from phyla to genera and soil properties in three typical types of soil.	Table S5 Spearman’s correlation between relative abundances of the enriched bacterial taxa from phyla to genera and soil properties in three typical types of soil.	Table S5 Spearman’s correlation between relative abundances of the enriched bacterial taxa from phyla to genera and soil properties in three typical types of soil.	Table S5 Spearman’s correlation between relative abundances of the enriched bacterial taxa from phyla to genera and soil properties in three typical types of soil.	Table S5 Spearman’s correlation between relative abundances of the enriched bacterial taxa from phyla to genera and soil properties in three typical types of soil.	Table S5 Spearman’s correlation between relative abundances of the enriched bacterial taxa from phyla to genera and soil properties in three typical types of soil.	Table S5 Spearman’s correlation between relative abundances of the enriched bacterial taxa from phyla to genera and soil properties in three typical types of soil.	Table S5 Spearman’s correlation between relative abundances of the enriched bacterial taxa from phyla to genera and soil properties in three typical types of soil.	Table S5 Spearman’s correlation between relative abundances of the enriched bacterial taxa from phyla to genera and soil properties in three typical types of soil.	Table S5 Spearman’s correlation between relative abundances of the enriched bacterial taxa from phyla to genera and soil properties in three typical types of soil.	Table S5 Spearman’s correlation between relative abundances of the enriched bacterial taxa from phyla to genera and soil properties in three typical types of soil.	Table S5 Spearman’s correlation between relative abundances of the enriched bacterial taxa from phyla to genera and soil properties in three typical types of soil.	Table S5 Spearman’s correlation between relative abundances of the enriched bacterial taxa from phyla to genera and soil properties in three typical types of soil.	Table S5 Spearman’s correlation between relative abundances of the enriched bacterial taxa from phyla to genera and soil properties in three typical types of soil.	Table S5 Spearman’s correlation between relative abundances of the enriched bacterial taxa from phyla to genera and soil properties in three typical types of soil.	Table S5 Spearman’s correlation between relative abundances of the enriched bacterial taxa from phyla to genera and soil properties in three typical types of soil.	Table S5 Spearman’s correlation between relative abundances of the enriched bacterial taxa from phyla to genera and soil properties in three typical types of soil.	Table S5 Spearman’s correlation between relative abundances of the enriched bacterial taxa from phyla to genera and soil properties in three typical types of soil.	Table S5 Spearman’s correlation between relative abundances of the enriched bacterial taxa from phyla to genera and soil properties in three typical types of soil.	Table S5 Spearman’s correlation between relative abundances of the enriched bacterial taxa from phyla to genera and soil properties in three typical types of soil.	Table S5 Spearman’s correlation between relative abundances of the enriched bacterial taxa from phyla to genera and soil properties in three typical types of soil.	Table S5 Spearman’s correlation between relative abundances of the enriched bacterial taxa from phyla to genera and soil properties in three typical types of soil.	Table S5 Spearman’s correlation between relative abundances of the enriched bacterial taxa from phyla to genera and soil properties in three typical types of soil.	Table S5 Spearman’s correlation between relative abundances of the enriched bacterial taxa from phyla to genera and soil properties in three typical types of soil.	Table S5 Spearman’s correlation between relative abundances of the enriched bacterial taxa from phyla to genera and soil properties in three typical types of soil.	Table S5 Spearman’s correlation between relative abundances of the enriched bacterial taxa from phyla to genera and soil properties in three typical types of soil.	Table S5 Spearman’s correlation between relative abundances of the enriched bacterial taxa from phyla to genera and soil properties in three typical types of soil.	Table S5 Spearman’s correlation between relative abundances of the enriched bacterial taxa from phyla to genera and soil properties in three typical types of soil.	Table S5 Spearman’s correlation between relative abundances of the enriched bacterial taxa from phyla to genera and soil properties in three typical types of soil.	Table S5 Spearman’s correlation between relative abundances of the enriched bacterial taxa from phyla to genera and soil properties in three typical types of soil.	Table S5 Spearman’s correlation between relative abundances of the enriched bacterial taxa from phyla to genera and soil properties in three typical types of soil.
Selected bacterial taxa					pH		BD(c)		SOC(d)		TN(e)		TP(e)		TK(e)		Sand(f)		Silt(f)		Clay(f)		pH		BD(c)		SOC(d)		TN(e)		TP(e)		TK(e)		Sand(f)		Silt(f)		Clay(f)		pH		BD(c)		SOC(d)		TN(e)		TP(e)
phylum	class	order	family	genus	R (a)	P(b)	R (a)	P(b)	R (a)	P(b)	R (a)	P(b)	R (a)	P(b)	R (a)	P(b)	R (a)	P(b)	R (a)	P(b)	R (a)	P(b)	R (a)	P(b)	R (a)	P(b)	R (a)	P(b)	R (a)	P(b)	R (a)	P(b)	R (a)	P(b)	R (a)	P(b)	R (a)	P(b)	R (a)	P(b)	R (a)	P(b)	R (a)	P(b)	R (a)	P(b)	R (a)	P(b)	R (a)
Acidobacteria					-0.472527	0.103	-0.661	0.014 *	0.567	0.043 *	0.494505	0.086	0.340347	0.255	0.214286	0.482	0.275103	0.363	-0.137363	0.655	-0.230769	0.448	-0.259195	0.416	0.013986	0.966	-0.265734	0.404	-0.196147	0.541	-0.147111	0.648	0.566434	0.055	0.328671	0.297	-0.377622	0.226	-0.118881	0.713	-0.592	0.043 *	-0.238179	0.456	0.377622	0.226	0.241682	0.449	0.293706
	Acidobacteria_6				-0.088	0.775	-0.18	0.557	0.432	0.141	0.346	0.247	0.151	0.623	-0.17	0.578	0.437	0.135	-0.242	0.426	-0.368	0.216	-0.266	0.403	-0.14	0.665	-0.049	0.88	0.025	0.94	0.235	0.463	0.448	0.145	0.462	0.131	-0.308	0.331	-0.238	0.457	0.312	0.324	0.455	0.137	-0.406	0.191	-0.298	0.347	-0.601
	Acidobacteriia				-0.473	0.103	-0.194	0.526	0.168	0.584	0.214	0.482	0.126	0.683	0.187	0.541	-0.605	0.028 *	0.654	0.015 *	0.17	0.578	-0.203	0.527	0.294	0.354	-0.51	0.09	-0.473	0.121	-0.448	0.144	0.399	0.199	-0.014	0.966	-0.322	0.308	0.035	0.914	-0.623	0.030 *	-0.413	0.182	0.434	0.159	0.305	0.336	0.469
		Acidobacteriales	Koribacteraceae		-0.511	0.074	-0.241	0.428	0.184	0.547	0.22	0.471	0.142	0.643	0.247	0.415	-0.635	0.020 *	0.665	0.013 *	0.192	0.529	-0.203	0.527	0.294	0.354	-0.51	0.09	-0.473	0.121	-0.448	0.144	0.399	0.199	-0.014	0.966	-0.322	0.308	0.035	0.914	-0.539	0.070	-0.361	0.249	0.399	0.199	0.238	0.456	0.399
				Candidatus_Koribacter	-0.269	0.375	-0.382	0.198	0.138	0.654	0.245	0.42	0.161	0.6	0.263	0.386	-0.111	0.719	0.137	0.654	-0.137	0.654	-0.249	0.436	-0.105	0.746	-0.14	0.665	-0.116	0.721	-0.042	0.897	0.231	0.471	-0.217	0.499	-0.007	0.983	0.028	0.931	-0.571	0.053	-0.637	0.026 *	0.741	0.006 **	0.627	0.029 *	0.797
	Chloracidobacteria				-0.5	0.082	-0.606	0.028 *	0.685	0.010 **	0.654	0.015 *	0.483	0.095	0.22	0.471	0.341	0.254	-0.231	0.448	-0.192	0.529	-0.224	0.484	-0.252	0.43	0.224	0.484	0.284	0.372	0.417	0.178	0.336	0.286	0.357	0.255	-0.056	0.863	-0.245	0.443	0.144	0.656	0.588	0.044 *	-0.483	0.112	-0.508	0.092	-0.622
	Solibacteres				-0.484	0.094	-0.351	0.239	0.289	0.338	0.346	0.247	0.232	0.447	0.275	0.364	-0.377	0.204	0.418	0.156	-0.016	0.957	-0.462	0.13	-0.217	0.499	-0.007	0.983	0.067	0.837	0.105	0.745	0.503	0.095	-0.203	0.527	0.21	0.513	-0.21	0.513	-0.687	0.014 *	-0.609	0.035 *	0.699	0.011 *	0.585	0.046 *	0.72
		Solibacterales	Solibacteraceae		-0.396	0.181	-0.266	0.381	0.256	0.399	0.308	0.306	0.145	0.636	0.236	0.437	-0.36	0.226	0.352	0.239	0.044	0.887	-0.287	0.365	0	1	-0.133	0.681	-0.067	0.837	-0.102	0.753	0.469	0.124	-0.224	0.484	0.231	0.471	-0.294	0.354	-0.718	0.009 **	-0.655	0.021 *	0.706	0.010 *	0.655	0.021 *	0.643
				Candidatus_Solibacter	-0.388	0.190	-0.262	0.388	0.245	0.419	0.292	0.334	0.116	0.706	0.25	0.409	-0.373	0.209	0.363	0.223	0.052	0.865	-0.298	0.347	-0.126	0.697	-0.077	0.812	0	1	0	1	0.462	0.131	-0.091	0.779	0.112	0.729	-0.21	0.513	-0.669	0.017 *	-0.637	0.026 *	0.692	0.013 *	0.571	0.053	0.657
Actinobacteria					-0.241758	0.426	-0.0746906	0.808	0.0550207	0.858	-0.032967	0.915	-0.175753	0.566	0.0384615	0.901	-0.18707	0.541	0.021978	0.943	0.5	0.082	-0.322242	0.307	-0.174825	0.587	0.020979	0.948	0.0945711	0.77	0.234676	0.463	0.251748	0.43	0.51049	0.09	-0.314685	0.319	-0.181818	0.572	0.806	0.002 **	0.507882	0.092	-0.517483	0.085	-0.483363	0.111	-0.573427
	Actinobacteria				-0.374	0.209	-0.274	0.365	0.096	0.754	0.033	0.915	0.014	0.964	0.297	0.325	-0.3	0.32	0.088	0.775	0.5	0.082	-0.102	0.753	-0.126	0.697	0.245	0.443	0.238	0.456	0.41	0.186	0.147	0.649	0.091	0.779	0.238	0.457	-0.427	0.167	0.774	0.003 **	0.539	0.070	-0.524	0.08	-0.382	0.221	-0.615
		Actinomycetales	Mycobacteriaceae		-0.451	0.122	-0.362	0.224	0.382	0.197	0.275	0.364	0.229	0.452	0.093	0.762	0.074	0.809	-0.044	0.887	0.049	0.873	-0.335	0.288	-0.235	0.462	0.392	0.208	0.393	0.207	0.402	0.195	-0.075	0.818	-0.272	0.392	0.601	0.039 *	-0.373	0.232	0.535	0.073	0.44	0.152	-0.242	0.449	-0.235	0.462	-0.392
				Mycobacterium	-0.451	0.122	-0.362	0.224	0.382	0.197	0.275	0.364	0.229	0.452	0.093	0.762	0.074	0.809	-0.044	0.887	0.049	0.873	-0.335	0.288	-0.235	0.462	0.392	0.208	0.393	0.207	0.402	0.195	-0.075	0.818	-0.272	0.392	0.601	0.039 *	-0.373	0.232	0.535	0.073	0.44	0.152	-0.242	0.449	-0.235	0.462	-0.392
			Micrococcaceae	Arthrobacter	-0.225	0.459	-0.102	0.739	0.399	0.177	0.33	0.271	0.245	0.419	0.495	0.086	-0.206	0.499	0.126	0.681	0.143	0.642	-0.053	0.871	-0.308	0.331	0.434	0.159	0.459	0.134	0.361	0.249	0.259	0.417	0.35	0.265	0.133	0.681	-0.287	0.366	0.571	0.053	0.175	0.586	-0.28	0.379	-0.35	0.264	-0.259
			Nocardiaceae		-0.231	0.447	-0.466	0.108	-0.232	0.446	-0.231	0.447	-0.118	0.702	0.463	0.111	-0.386	0.192	0.231	0.447	0.154	0.615	-0.038	0.907	-0.333	0.29	0.473	0.12	0.474	0.12	0.404	0.193	-0.177	0.581	0.301	0.342	0.048	0.881	-0.048	0.881	0.242	0.449	-0.098	0.762	0.238	0.457	0.081	0.803	0.014
				Rhodococcus	-0.231	0.447	-0.466	0.108	-0.232	0.446	-0.231	0.447	-0.118	0.702	0.463	0.111	-0.386	0.192	0.231	0.447	0.154	0.615	-0.038	0.907	-0.333	0.29	0.473	0.12	0.474	0.12	0.404	0.193	-0.177	0.581	0.301	0.342	0.048	0.881	-0.048	0.881	0.242	0.449	-0.098	0.762	0.238	0.457	0.081	0.803	0.014
			Nocardioidaceae		-0.187	0.541	0.064	0.836	0.052	0.865	-0.044	0.887	0.073	0.814	0.5	0.082	-0.63	0.021 *	0.593	0.033 *	0.39	0.188	-0.067	0.837	-0.119	0.713	0.238	0.457	0.221	0.491	0.357	0.254	0.168	0.602	0.063	0.846	0.252	0.43	-0.427	0.167	0.785	0.003 **	0.49	0.106	-0.483	0.112	-0.368	0.240	-0.559
				Aeromicrobium	0.451	0.122	0.135	0.659	-0.365	0.221	-0.454	0.119	-0.258	0.394	0.159	0.604	-0.022	0.944	0.107	0.728	-0.078	0.800	-0.102	0.753	-0.304	0.337	0.374	0.231	0.359	0.251	0.547	0.066	0.101	0.754	0.374	0.231	-0.148	0.646	-0.117	0.717	0.126	0.696	-0.186	0.563	0.312	0.324	0.174	0.589	0.109
				Kribbella	-0.344	0.250	-0.09	0.77	-0.096	0.754	-0.215	0.481	-0.102	0.74	0.146	0.635	-0.448	0.125	0.272	0.368	0.523	0.067	-0.6	0.039 *	-0.707	0.010 *	0.429	0.165	0.513	0.088	0.734	0.007 **	0.083	0.797	0.345	0.272	0.154	0.633	-0.474	0.119	0.501	0.097	0.296	0.35	-0.172	0.593	-0.242	0.448	-0.183
	Rubrobacteria				-0.544	0.055	-0.379	0.202	0.858	0.000 **	0.786	0.001 **	0.658	0.014 *	0.264	0.384	0.157	0.609	0.011	0.972	-0.253	0.405	-0.684	0.014 *	-0.231	0.47	0.396	0.203	0.437	0.156	0.253	0.428	-0.081	0.803	-0.312	0.324	0.305	0.336	0.151	0.640	0.488	0.108	0.623	0.031 *	-0.377	0.227	-0.228	0.476	-0.455
		Rubrobacterales	Rubrobacteraceae		-0.544	0.055	-0.379	0.202	0.858	0.000 **	0.786	0.001 **	0.658	0.014 *	0.264	0.384	0.157	0.609	0.011	0.972	-0.253	0.405	-0.684	0.014 *	-0.231	0.47	0.396	0.203	0.437	0.156	0.253	0.428	-0.081	0.803	-0.312	0.324	0.305	0.336	0.151	0.640	0.488	0.108	0.623	0.031 *	-0.377	0.227	-0.228	0.476	-0.455
				Rubrobacter	-0.473	0.103	-0.29	0.336	0.748	0.003 **	0.659	0.014 *	0.686	0.010 **	0.484	0.094	0.006	0.986	0.071	0.817	-0.165	0.590	-0.653	0.021 *	-0.203	0.527	0.396	0.203	0.423	0.171	0.228	0.476	-0.018	0.957	-0.375	0.23	0.326	0.301	0.186	0.564	0.383	0.219	0.406	0.191	-0.138	0.669	-0.045	0.890	-0.269
Bacteroidetes					-0.516484	0.071	-0.431546	0.141	0.589	0.034 *	0.555	0.049 *	0.454726	0.118	0.604	0.029 *	-0.0907841	0.768	-0.00549451	0.986	-0.0384615	0.901	-0.31874	0.313	-0.517483	0.085	0.636	0.026 *	0.655	0.021 *	0.732	0.007 **	-0.0699301	0.829	-0.118881	0.713	0.468531	0.124	-0.153846	0.633	-0.613	0.034 *	-0.486866	0.108	0.671	0.017 *	0.778	0.003 **	0.573427
	Saprospirae				-0.571	0.041 *	-0.639	0.019 *	0.545	0.054	0.593	0.033 *	0.371	0.212	0.648	0.017 *	-0.03	0.922	-0.077	0.803	-0.071	0.817	-0.392	0.207	-0.587	0.045 *	0.608	0.036 *	0.662	0.019 *	0.767	0.004 **	0.028	0.931	-0.014	0.966	0.42	0.175	-0.21	0.513	-0.666	0.018 *	-0.448	0.144	0.601	0.039 *	0.739	0.006 **	0.483
		Saprospirales	Chitinophagaceae		-0.566	0.044 *	-0.661	0.014 *	0.624	0.023 *	0.626	0.022 *	0.449	0.124	0.665	0.013 *	0.044	0.886	-0.11	0.721	-0.121	0.694	-0.357	0.254	-0.615	0.033 *	0.664	0.018 *	0.694	0.012 *	0.816	0.001 **	0.105	0.746	0	1	0.406	0.191	-0.273	0.391	-0.767	0.004 **	-0.462	0.130	0.685	0.014 *	0.771	0.003 **	0.559
	Flavobacteriia				0.096	0.754	0.022	0.943	0.03	0.922	0.113	0.714	0.274	0.365	0.201	0.511	0.052	0.865	-0.085	0.782	-0.3	0.320	-0.259	0.416	-0.294	0.354	0.538	0.071	0.546	0.066	0.48	0.114	-0.084	0.795	-0.266	0.404	0.573	0.051	-0.147	0.649	0.329	0.296	-0.214	0.505	0.07	0.829	-0.06	0.854	0.224
		Flavobacteriales	Flavobacteriaceae		-0.047	0.879	-0.086	0.78	0.174	0.571	0.239	0.431	0.352	0.238	0.388	0.19	-0.052	0.865	-0.058	0.851	-0.052	0.865	-0.235	0.463	-0.231	0.471	0.517	0.085	0.511	0.089	0.452	0.14	-0.119	0.713	-0.287	0.366	0.552	0.063	-0.133	0.681	0.329	0.296	-0.214	0.505	0.07	0.829	-0.06	0.854	0.224
				Flavobacterium	-0.069	0.823	-0.086	0.78	0.121	0.693	0.179	0.559	0.304	0.312	0.404	0.171	-0.14	0.647	0.008	0.979	0.052	0.865	-0.235	0.463	-0.231	0.471	0.517	0.085	0.511	0.089	0.452	0.14	-0.119	0.713	-0.287	0.366	0.552	0.063	-0.133	0.681	0.329	0.296	-0.214	0.505	0.07	0.829	-0.06	0.854	0.224
	Cytophagia				0.11	0.721	0.019	0.95	0.336	0.262	0.33	0.271	0.393	0.184	0.297	0.325	0.176	0.565	-0.016	0.957	-0.484	0.094	-0.123	0.704	-0.252	0.43	0.406	0.191	0.438	0.155	0.368	0.24	0.056	0.863	-0.28	0.379	0.671	0.017 *	-0.266	0.404	0.308	0.330	-0.312	0.324	0.203	0.527	0.168	0.601	0.287
	Sphingobacteriia	Sphingobacteriales	Sphingobacteriaceae		-0.243	0.424	-0.214	0.482	0.268	0.375	0.282	0.351	0.191	0.532	0.298	0.322	-0.183	0.551	0.116	0.706	-0.083	0.788	-0.354	0.258	-0.448	0.144	0.62	0.032 *	0.595	0.041 *	0.679	0.015 *	-0.319	0.313	-0.144	0.656	0.266	0.403	0.056	0.863	-0.371	0.235	-0.119	0.712	0.406	0.191	0.455	0.137	0.462
				Pedobacter	-0.231	0.447	-0.466	0.108	-0.232	0.446	-0.231	0.447	-0.118	0.702	0.463	0.111	-0.386	0.192	0.231	0.447	0.154	0.615	-0.28	0.378	-0.359	0.251	0.644	0.024 *	0.604	0.037 *	0.617	0.033 *	-0.292	0.357	-0.132	0.683	0.256	0.421	0.085	0.792	0.219	0.495	0.481	0.113	0.044	0.893	-0.044	0.893	-0.044
Nitrospirae					0.0659341	0.831	0.0553264	0.858	-0.115543	0.707	-0.28022	0.354	-0.186912	0.541	-0.296703	0.325	0.0962862	0.754	-0.0274725	0.929	0.137363	0.655	-0.0945711	0.77	0.0909091	0.779	-0.223776	0.484	-0.175132	0.586	-0.115587	0.721	0.482517	0.112	0.454545	0.138	-0.412587	0.183	-0.13986	0.665	0.0805605	0.803	0.276708	0.384	-0.27972	0.379	-0.462347	0.130	-0.433566
	Nitrospira				0.066	0.831	0.055	0.858	-0.116	0.707	-0.28	0.354	-0.187	0.541	-0.297	0.325	0.096	0.754	-0.027	0.929	0.137	0.655	-0.095	0.77	0.091	0.779	-0.224	0.484	-0.175	0.586	-0.116	0.721	0.483	0.112	0.455	0.138	-0.413	0.183	-0.14	0.665	0.081	0.803	0.277	0.384	-0.28	0.379	-0.462	0.130	-0.434
		Nitrospirales	Nitrospiraceae		0.181	0.553	0.097	0.753	-0.308	0.306	-0.484	0.094	-0.248	0.413	-0.192	0.529	-0.096	0.754	0.247	0.415	-0.005	0.986	-0.21	0.512	-0.021	0.948	-0.119	0.713	-0.049	0.88	0	1	0.497	0.101	0.455	0.138	-0.406	0.191	-0.084	0.795	0.126	0.696	0.123	0.704	-0.161	0.618	-0.399	0.198	-0.322
Proteobacteria					0.263736	0.384	0.343023	0.251	-0.115543	0.707	-0.0164835	0.957	0.184122	0.547	-0.0494505	0.873	-0.00550207	0.986	0.0879121	0.775	-0.324176	0.280	0.33275	0.291	0.188811	0.557	-0.00699301	0.983	-0.0875658	0.787	-0.210158	0.512	-0.195804	0.542	-0.503497	0.095	0.251748	0.43	0.286713	0.366	0.2662	0.403	-0.248687	0.436	-0.041958	0.897	0.136603	0.672	0.125874
	Alphaproteobacteria				-0.418	0.156	-0.21	0.491	0.512	0.074	0.582	0.037 *	0.46	0.113	0.357	0.231	-0.179	0.559	0.104	0.734	0	1.000	-0.35	0.264	-0.21	0.513	0.399	0.199	0.427	0.166	0.291	0.359	-0.007	0.983	-0.503	0.095	0.727	0.007 *	-0.168	0.602	-0.056	0.863	-0.438	0.155	0.343	0.276	0.413	0.182	0.476
		Rhizobiales	Bradyrhizobiaceae		-0.615	0.025 *	-0.492	0.087	0.47	0.105	0.511	0.074	0.379	0.201	0.478	0.098	-0.322	0.284	0.297	0.325	0.022	0.943	-0.368	0.24	-0.329	0.297	0.455	0.138	0.455	0.137	0.574	0.051	-0.189	0.557	-0.294	0.354	0.448	0.145	-0.133	0.681	0.151	0.64	0.266	0.403	0.07	0.829	0.088	0.787	0.133
				Bosea	0.06	0.846	-0.084	0.784	-0.144	0.64	-0.173	0.571	0.14	0.649	0.287	0.342	-0.081	0.793	-0.018	0.793	-0.137	0.645	-0.078	0.809	-0.514	0.087	0.551	0.063	0.598	0.040 *	0.533	0.074	0.092	0.777	0.257	0.42	0.294	0.354	-0.294	0.354	0.378	0.225	0.147	0.648	-0.112	0.729	-0.126	0.696	-0.098
			Hyphomicrobiaceae	Hyphomicrobium	0.341	0.255	0.014	0.964	0.198	0.517	0.192	0.529	0.126	0.683	-0.225	0.459	0.71	0.007 **	-0.522	0.067	-0.473	0.103	-0.087	0.788	0.094	0.771	0.29	0.36	0.196	0.541	0.265	0.405	-0.428	0.165	-0.435	0.158	0.421	0.173	-0.109	0.737	0.039	0.905	-0.078	0.811	0.014	0.965	0.346	0.271	-0.085
			Phyllobacteriaceae		-0.379	0.201	-0.058	0.85	0.547	0.053	0.527	0.064	0.304	0.312	0.055	0.859	0.025	0.936	-0.099	0.748	0.236	0.437	-0.28	0.378	-0.378	0.226	0.51	0.09	0.532	0.075	0.588	0.044 *	-0.126	0.697	-0.308	0.331	0.65	0.022 *	-0.252	0.430	0.291	0.359	0.2	0.534	0	1.000	-0.049	0.880	-0.014
				Mesorhizobium	-0.341	0.255	0	1	0.459	0.114	0.385	0.194	0.218	0.475	-0.132	0.668	0.05	0.872	-0.099	0.748	0.148	0.629	-0.518	0.084	-0.524	0.08	0.552	0.063	0.623	0.030 *	0.644	0.024 *	-0.007	0.983	-0.133	0.681	0.476	0.118	-0.182	0.572	0.085	0.794	0.243	0.446	-0.063	0.845	-0.032	0.922	-0.113
			Hyphomicrobiaceae	Pedomicrobium	-0.292	0.334	-0.175	0.569	0.59	0.034 *	0.553	0.050 **	0.348	0.244	0	1	0.263	0.385	-0.099	0.748	-0.239	0.431	-0.294	0.353	-0.696	0.012 *	0.732	0.007 **	0.726	0.007 **	0.657	0.020 *	0.348	0.268	0.138	0.669	0.312	0.324	-0.268	0.399	0.629	0.028 *	0.531	0.075	-0.42	0.174	-0.498	0.099	-0.291
		Rhodobacterales	Hyphomonadaceae	Woodsholea	-0.617	0.025	-0.568	0.043 *	0.555	0.049 *	0.554	0.049 **	0.507	0.077	0.567	0.043 *	-0.182	0.552	0.081	0.791	0.081	0.791	-0.109	0.735	0.077	0.811	-0.303	0.339	-0.286	0.368	-0.148	0.646	-0.106	0.744	-0.282	0.375	-0.085	0.794	0.458	0.135	0.825	0.001 **	0.148	0.646	-0.211	0.510	-0.31	0.326	-0.218
		Rhodospirillales	Rhodospirillaceae		-0.374	0.209	-0.479	0.098	0.547	0.053	0.522	0.067	0.586	0.035 *	0.214	0.482	0.215	0.481	0.005	0.986	-0.418	0.156	-0.634	0.027 *	-0.448	0.145	0.406	0.191	0.483	0.111	0.497	0.1	-0.112	0.729	-0.224	0.484	0.51	0.09	-0.287	0.366	-0.403	0.194	-0.578	0.049 *	0.615	0.033 *	0.515	0.087	0.79
				Reyranella	-0.456	0.117	-0.418	0.156	0.275	0.363	0.39	0.188	0.192	0.529	0.385	0.194	-0.289	0.338	0.181	0.553	0.126	0.681	-0.666	0.018 *	-0.741	0.006 **	0.517	0.085	0.588	0.044 *	0.68	0.015 *	-0.063	0.846	0.021	0.948	0.28	0.379	-0.147	0.649	-0.532	0.075	-0.592	0.043 *	0.587	0.045 *	0.399	0.198	0.818
	Betaproteobacteria	Burkholderiales	Comamonadaceae		0.423	0.15	0.232	0.445	-0.388	0.19	-0.346	0.247	-0.067	0.828	0.082	0.789	0.011	0.972	-0.038	0.901	-0.209	0.494	-0.13	0.688	-0.203	0.527	0.497	0.101	0.494	0.103	0.333	0.291	-0.105	0.746	-0.266	0.404	0.65	0.022	-0.315	0.319	0.476	0.117	0.025	0.940	-0.224	0.484	0.021	0.948	-0.175
				Ramlibacter	-0.088	0.775	-0.205	0.502	0.16	0.603	0.049	0.873	0.134	0.663	0.467	0.108	-0.245	0.42	0.357	0.231	-0.121	0.694	-0.68	0.015 *	-0.587	0.045 *	0.636	0.026 *	0.715	0.009 **	0.595	0.041 *	0.203	0.527	-0.154	0.633	0.503	0.095	-0.238	0.457	0.379	0.224	0.235	0.461	-0.1	0.758	-0.202	0.529	-0.004
				Rhodoferax	0.691	0.009 **	0.535	0.06	-0.507	0.077	-0.553	0.050 **	-0.179	0.559	-0.399	0.177	0.3	0.319	-0.256	0.399	-0.38	0.201	0.285	0.369	-0.037	0.91	0.266	0.403	0.166	0.607	0.184	0.567	-0.597	0.041 *	-0.055	0.865	0.321	0.309	-0.312	0.323	0.588	0.044 *	0.726	0.007 **	-0.569	0.053	-0.4	0.198	-0.505
			Oxalobacteraceae	Herminiimonas	-0.167	0.585	-0.193	0.528	-0.275	0.363	-0.163	0.594	-0.121	0.694	0.175	0.568	-0.46	0.114	0.364	0.221	0.149	0.628	0.284	0.372	0.573	0.051	-0.51	0.09	-0.592	0.043 *	-0.546	0.066	0.21	0.513	-0.091	0.779	-0.161	0.618	-0.245	0.443	0.459	0.134	0.574	0.051	-0.769	0.003 **	-0.641	0.025 *	-0.811
	Gammaproteobacteria	Xanthomonadales	Sinobacteraceae		-0.126	0.681	-0.166	0.588	0.468	0.107	0.522	0.067	0.538	0.058	0.5	0.082	0.168	0.584	-0.17	0.578	-0.28	0.354	-0.312	0.324	-0.35	0.265	0.35	0.265	0.396	0.203	0.427	0.166	-0.28	0.379	-0.28	0.379	0.517	0.085	-0.105	0.746	-0.095	0.77	-0.35	0.264	0.357	0.255	0.413	0.182	0.455
			Xanthomonadaceae	Dokdonella	-0.197	0.519	-0.156	0.61	-0.144	0.64	-0.006	0.985	-0.188	0.538	0.245	0.42	-0.359	0.229	-0.012	0.969	0.263	0.386	-0.399	0.198	-0.559	0.059	0.664	0.018 *	0.704	0.011 *	0.697	0.012 *	-0.168	0.602	-0.056	0.863	0.392	0.208	-0.084	0.795	0.032	0.923	-0.014	0.966	0.28	0.379	0.263	0.409	0.301
	Deltaproteobacteria	Syntrophobacterales	Syntrophobacteraceae		-0.06	0.845	-0.053	0.865	0.355	0.234	0.269	0.374	0.103	0.737	-0.198	0.517	0.487	0.091	-0.555	0.049 *	-0.027	0.929	-0.144	0.656	0.049	0.88	-0.245	0.443	-0.179	0.579	-0.095	0.77	0.58	0.048 *	0.448	0.145	-0.364	0.245	-0.245	0.443	0.154	0.632	0.189	0.556	-0.245	0.443	-0.49	0.106	-0.336
Verrucomicrobia					-0.643	0.018 *	-0.686	0.010 **	0.627	0.022 *	0.604	0.029 *	0.292922	0.331	0.648	0.017 *	-0.0715269	0.816	0.032967	0.915	0.0659341	0.831	-0.19965	0.534	-0.272727	0.391	0.034965	0.914	0.101576	0.753	0.367776	0.24	0.531469	0.075	0.377622	0.226	-0.132867	0.681	-0.363636	0.245	-0.129597	0.688	0.283713	0.372	-0.125874	0.697	-0.227671	0.477	-0.314685
	[Spartobacteria]				-0.604	0.029 *	-0.794	0.001 **	0.396	0.18	0.39	0.188	0.134	0.663	0.379	0.201	-0.028	0.929	0.038	0.901	0.077	0.803	-0.158	0.625	0.021	0.948	-0.196	0.542	-0.144	0.656	-0.011	0.974	0.462	0.131	0.413	0.183	-0.371	0.236	-0.196	0.542	-0.018	0.957	0.399	0.198	-0.196	0.542	-0.287	0.365	-0.399
		[Chthoniobacterales ]	[Chthoniobacteraceae]		-0.604	0.029 *	-0.794	0.001 **	0.396	0.18	0.39	0.188	0.134	0.663	0.379	0.201	-0.028	0.929	0.038	0.901	0.077	0.803	-0.158	0.625	0.021	0.948	-0.196	0.542	-0.144	0.656	-0.011	0.974	0.462	0.131	0.413	0.183	-0.371	0.236	-0.196	0.542	-0.018	0.957	0.399	0.198	-0.196	0.542	-0.287	0.365	-0.399
				Candidatus_Xiphinematobacter	0.067	0.828	-0.209	0.493	0.356	0.233	0.306	0.309	0.264	0.383	-0.075	0.807	0.732	0.004 **	-0.632	0.020 *	-0.359	0.228	-0.079	0.807	-0.021	0.949	0.129	0.69	0.144	0.656	0.092	0.777	-0.562	0.057	-0.216	0.499	0.146	0.652	0.395	0.203	-0.055	0.866	0.125	0.699	0.398	0.200	0.141	0.663	0.312
	Pedosphaerae				-0.725	0.005 *	-0.625	0.022 *	0.702	0.008 **	0.758	0.003 *	0.418	0.155	0.67	0.012 *	-0.272	0.368	0.247	0.415	0.038	0.901	-0.536	0.073	-0.601	0.039 *	0.42	0.175	0.501	0.097	0.68	0.015 *	0.294	0.354	0.14	0.665	0.294	0.354	-0.497	0.101	-0.637	0.026 *	-0.585	0.046 *	0.573	0.051	0.336	0.285	0.622
	Verrucomicrobiae				0.071	0.817	0.061	0.843	0.437	0.135	0.396	0.181	0.139	0.649	0.148	0.629	0.283	0.348	-0.132	0.668	-0.209	0.494	-0.091	0.778	0.154	0.633	0.084	0.795	0.074	0.82	0.011	0.974	0.147	0.649	-0.343	0.276	0.462	0.131	-0.238	0.457	0.438	0.155	-0.133	0.68	-0.175	0.587	0.025	0.940	-0.147
		Verrucomicrobiales	Verrucomicrobiaceae		0.071	0.817	0.061	0.843	0.437	0.135	0.396	0.181	0.139	0.649	0.148	0.629	0.283	0.348	-0.132	0.668	-0.209	0.494	-0.091	0.778	0.154	0.633	0.084	0.795	0.074	0.82	0.011	0.974	0.147	0.649	-0.343	0.276	0.462	0.131	-0.238	0.457	0.438	0.155	-0.133	0.68	-0.175	0.587	0.025	0.940	-0.147
				Akkermansia	0.198	0.517	0.179	0.559	0.383	0.197	0.311	0.301	0.057	0.853	-0.091	0.768	0.421	0.151	-0.129	0.674	-0.341	0.254	-0.244	0.444	-0.11	0.733	0.114	0.724	0.094	0.77	0.184	0.568	0.363	0.246	0.107	0.741	-0.424	0.17	0.402	0.195	-0.415	0.18	-0.571	0.053	0.5	0.098	0.652	0.022 *	0.511
Soil type					QS ( Black calcium soil )																		HL ( Black soil )																		BQL ( Dark brown soil )
a R statistics indicate the Spearman's correlation coefficient
b P Significant correlations were labeled as follows: **, P < 0.01; *, P < 0.05.
c BD indicate soil bulk density
d SOC indicate soil organic carbon
e TN, TP and TK indicate soil total nitrogen, total phosphorus and total potassium, respectively.
f Sand, Silt and Clay indicate soil sand portion, silt portion and clay portion, respectively.
[truncated: 9 more columns]
